# Supplementary material for: Prevalence of Antibiotic Resistance and Virulence Genes in Escherichia coli Carried by Migratory Birds on the Inner Mongolia Plateau of Northern China from 2018 to 2023
Source: Microorganisms. 2024 May 26;12(6):1076. doi: 10.3390/microorganisms12061076 (PMC11205581; doi:10.3390/microorganisms12061076)
Supplement: Supplementary file 1 [file microorganisms-12-01076-s001.zip]

Archive with 3 entries (3 files):
- Table S1-S4.pdf
- Table S5.pdf
- Table S6. Information on all 91 E. coli genomes sequenced in this study and reference strains.xlsx
