# Supplementary material for: Prevalence of Antibiotic Resistance and Virulence Genes in Escherichia coli Carried by Migratory Birds on the Inner Mongolia Plateau of Northern China from 2018 to 2023
Source: Microorganisms. 2024 May 26;12(6):1076. doi: 10.3390/microorganisms12061076 (PMC11205581; doi:10.3390/microorganisms12061076)
Supplement: Supplementary file 1 [file microorganisms-12-01076-s001.zip › Table S6. Information on all 91 E. coli genomes sequenced in this study and reference strains.xlsx]

## Sheet: 91 isolates
S.N.	Strain name in this study	Continent	Country	Region	Latitude	Longitude	Lab Contact	Species	Bio Project ID	Sample ID
1	G44	Anatidae	China	Ningxia	38.82	106.65	Changchun Veterinary Research Institute	Escherichia coli	PRJNA1029772	SAMN37921365
2	NM15	Anatidae	China	Inner Mongolia	39.64	109.83	Changchun Veterinary Research Institute	Escherichia coli	PRJNA1029772	SAMN37921370
3	NMB6	Larus relictus	China	Inner Mongolia	39.64	109.83	Changchun Veterinary Research Institute	Escherichia coli	PRJNA1029772	SAMN37921371
4	NMJ1	Anatidae	China	Inner Mongolia	39.64	109.83	Changchun Veterinary Research Institute	Escherichia coli	PRJNA1029772	SAMN37921372
5	NMJ6	Anatidae	China	Inner Mongolia	39.64	109.83	Changchun Veterinary Research Institute	Escherichia coli	PRJNA1029772	SAMN37921373
6	NMJ7	Anatidae	China	Inner Mongolia	39.64	109.83	Changchun Veterinary Research Institute	Escherichia coli	PRJNA1029772	SAMN37921374
7	YO-3	Larus relictus	China	Inner Mongolia	39.64	109.83	Changchun Veterinary Research Institute	Escherichia coli	PRJNA1029772	SAMN37921375
8	YO-5	Larus relictus	China	Inner Mongolia	39.64	109.83	Changchun Veterinary Research Institute	Escherichia coli	PRJNA1029772	SAMN37921376
9	YO-7	Larus relictus	China	Inner Mongolia	39.64	109.83	Changchun Veterinary Research Institute	Escherichia coli	PRJNA1029772	SAMN37921377
10	YO-9	Larus relictus	China	Inner Mongolia	39.64	109.83	Changchun Veterinary Research Institute	Escherichia coli	PRJNA1029772	SAMN37921378
11	YO-11	Larus relictus	China	Inner Mongolia	39.64	109.83	Changchun Veterinary Research Institute	Escherichia coli	PRJNA1029772	SAMN37921379
12	YO-55	Larus relictus	China	Inner Mongolia	39.64	109.83	Changchun Veterinary Research Institute	Escherichia coli	PRJNA1029772	SAMN37921381
13	21PLY25dc	Anatidae	China	Ningxia	38.82	106.65	Changchun Veterinary Research Institute	Escherichia coli	PRJNA1061121	SAMN39255579
14	21QTXY41dc	Anatidae	China	Ningxia	38.02	106.07	Changchun Veterinary Research Institute	Escherichia coli	PRJNA1061121	SAMN39255580
15	21THG229dc	Anatidae	China	Ningxia	37.49	105.19	Changchun Veterinary Research Institute	Escherichia coli	PRJNA1061121	SAMN39255581
16	21THY231dc	Anatidae	China	Ningxia	37.49	105.19	Changchun Veterinary Research Institute	Escherichia coli	PRJNA1061121	SAMN39255582
17	21ZN18dc	Anatidae	China	Ningxia	37.49	105.19	Changchun Veterinary Research Institute	Escherichia coli	PRJNA1061121	SAMN39255583
18	21ZN21dc	Anatidae	China	Ningxia	37.49	105.19	Changchun Veterinary Research Institute	Escherichia coli	PRJNA1061121	SAMN39255584
19	21ZN23dc	Anatidae	China	Ningxia	37.49	105.19	Changchun Veterinary Research Institute	Escherichia coli	PRJNA1061121	SAMN39255585
20	21ZN33dc	Anatidae	China	Ningxia	37.49	105.19	Changchun Veterinary Research Institute	Escherichia coli	PRJNA1061121	SAMN39255586
21	21ZN35dc	Anatidae	China	Ningxia	37.49	105.19	Changchun Veterinary Research Institute	Escherichia coli	PRJNA1061121	SAMN39255587
22	21ZN40dc	Anatidae	China	Ningxia	37.49	105.19	Changchun Veterinary Research Institute	Escherichia coli	PRJNA1061121	SAMN39255588
23	21ZN41dc	Anatidae	China	Ningxia	37.49	105.19	Changchun Veterinary Research Institute	Escherichia coli	PRJNA1061121	SAMN39255589
24	21ZN43dc	Anatidae	China	Ningxia	37.49	105.19	Changchun Veterinary Research Institute	Escherichia coli	PRJNA1061121	SAMN39255590
25	21ZN49dc	Anatidae	China	Ningxia	37.49	105.19	Changchun Veterinary Research Institute	Escherichia coli	PRJNA1061121	SAMN39255591
26	21ZN56dc	Anatidae	China	Ningxia	37.49	105.19	Changchun Veterinary Research Institute	Escherichia coli	PRJNA1061121	SAMN39255592
27	21ZN57dc	Anatidae	China	Ningxia	37.49	105.19	Changchun Veterinary Research Institute	Escherichia coli	PRJNA1061121	SAMN39255593
28	21ZN60dc	Anatidae	China	Ningxia	37.49	105.19	Changchun Veterinary Research Institute	Escherichia coli	PRJNA1061121	SAMN39255594
29	21ZN70dc	Anatidae	China	Ningxia	37.49	105.19	Changchun Veterinary Research Institute	Escherichia coli	PRJNA1061121	SAMN39255595
30	21ZN71dc	Anatidae	China	Ningxia	37.49	105.19	Changchun Veterinary Research Institute	Escherichia coli	PRJNA1061121	SAMN39255596
31	21ZN94dc	Anatidae	China	Ningxia	37.49	105.19	Changchun Veterinary Research Institute	Escherichia coli	PRJNA1061121	SAMN39255597
32	21ZN95dc	Anatidae	China	Ningxia	37.49	105.19	Changchun Veterinary Research Institute	Escherichia coli	PRJNA1061121	SAMN39255598
33	21ZN96dc	Anatidae	China	Ningxia	37.49	105.19	Changchun Veterinary Research Institute	Escherichia coli	PRJNA1061121	SAMN39255599
34	21ZN98dc	Anatidae	China	Ningxia	37.49	105.19	Changchun Veterinary Research Institute	Escherichia coli	PRJNA1061121	SAMN39255600
35	21ZN101dc	Anatidae	China	Ningxia	37.49	105.19	Changchun Veterinary Research Institute	Escherichia coli	PRJNA1061121	SAMN39255601
36	21ZN102dc	Anatidae	China	Ningxia	37.49	105.19	Changchun Veterinary Research Institute	Escherichia coli	PRJNA1061121	SAMN39255602
37	21ZN116dc	Anatidae	China	Ningxia	37.49	105.19	Changchun Veterinary Research Institute	Escherichia coli	PRJNA1061121	SAMN39255603
38	21ZN118dc	Anatidae	China	Ningxia	37.49	105.19	Changchun Veterinary Research Institute	Escherichia coli	PRJNA1061121	SAMN39255604
39	21ZN120dc	Anatidae	China	Ningxia	37.49	105.19	Changchun Veterinary Research Institute	Escherichia coli	PRJNA1061121	SAMN39255605
40	21ZN122dc	Anatidae	China	Ningxia	37.49	105.19	Changchun Veterinary Research Institute	Escherichia coli	PRJNA1061121	SAMN39255606
41	21ZN127dc	Anatidae	China	Ningxia	37.49	105.19	Changchun Veterinary Research Institute	Escherichia coli	PRJNA1061121	SAMN39255607
42	21ZN129dc	Anatidae	China	Ningxia	37.49	105.19	Changchun Veterinary Research Institute	Escherichia coli	PRJNA1061121	SAMN39255608
43	21ZN130dc	Anatidae	China	Ningxia	37.49	105.19	Changchun Veterinary Research Institute	Escherichia coli	PRJNA1061121	SAMN39255609
44	21ZN132dc	Anatidae	China	Ningxia	37.49	105.19	Changchun Veterinary Research Institute	Escherichia coli	PRJNA1061121	SAMN39255610
45	210311G10	Anatidae	China	Ningxia	38.82	106.65	Changchun Veterinary Research Institute	Escherichia coli	PRJNA1061121	SAMN39255611
46	210311G40	Anatidae	China	Ningxia	38.82	106.65	Changchun Veterinary Research Institute	Escherichia coli	PRJNA1061121	SAMN39255612
47	210326G11	Anatidae	China	Ningxia	38.82	106.65	Changchun Veterinary Research Institute	Escherichia coli	PRJNA1061121	SAMN39255613
48	210326G14	Anatidae	China	Ningxia	38.82	106.65	Changchun Veterinary Research Institute	Escherichia coli	PRJNA1061121	SAMN39255614
49	210326G29	Anatidae	China	Ningxia	38.82	106.65	Changchun Veterinary Research Institute	Escherichia coli	PRJNA1061121	SAMN39255615
50	210326G31	Anatidae	China	Ningxia	38.82	106.65	Changchun Veterinary Research Institute	Escherichia coli	PRJNA1061121	SAMN39255616
51	210326Y14	Anatidae	China	Ningxia	38.82	106.65	Changchun Veterinary Research Institute	Escherichia coli	PRJNA1061121	SAMN39255617
52	22NPL-G111	Anatidae	China	Ningxia	38.82	106.65	Changchun Veterinary Research Institute	Escherichia coli	PRJNA1061121	SAMN39255618
53	22NPL-G122	Anatidae	China	Ningxia	38.82	106.65	Changchun Veterinary Research Institute	Escherichia coli	PRJNA1061121	SAMN39255619
54	22NPL-G140	Anatidae	China	Ningxia	38.82	106.65	Changchun Veterinary Research Institute	Escherichia coli	PRJNA1061121	SAMN39255620
55	22NPL-G163	Anatidae	China	Ningxia	38.82	106.65	Changchun Veterinary Research Institute	Escherichia coli	PRJNA1061121	SAMN39255621
56	22NPL-Y117	Anatidae	China	Ningxia	38.82	106.65	Changchun Veterinary Research Institute	Escherichia coli	PRJNA1061121	SAMN39255622
57	22ZNG-108dc	Anatidae	China	Ningxia	37.49	105.19	Changchun Veterinary Research Institute	Escherichia coli	PRJNA1061121	SAMN39255623
58	22ZNG-131dc	Anatidae	China	Ningxia	37.49	105.19	Changchun Veterinary Research Institute	Escherichia coli	PRJNA1061121	SAMN39255624
59	22ZNG-214dc	Anatidae	China	Ningxia	37.49	105.19	Changchun Veterinary Research Institute	Escherichia coli	PRJNA1061121	SAMN39255625
60	22ZNG-217dc	Anatidae	China	Ningxia	37.49	105.19	Changchun Veterinary Research Institute	Escherichia coli	PRJNA1061121	SAMN39255626
61	22ZNY-81dc	Anatidae	China	Ningxia	37.49	105.19	Changchun Veterinary Research Institute	Escherichia coli	PRJNA1061121	SAMN39255627
62	22ZNY-217dc	Anatidae	China	Ningxia	37.49	105.19	Changchun Veterinary Research Institute	Escherichia coli	PRJNA1061121	SAMN39255628
63	221ZNG-196dc	Anatidae	China	Ningxia	37.49	105.19	Changchun Veterinary Research Institute	Escherichia coli	PRJNA1061121	SAMN39255629
64	23THG52EC	Anatidae	China	Ningxia	37.49	105.19	Changchun Veterinary Research Institute	Escherichia coli	PRJNA1061121	SAMN39255630
65	23THG85EC	Anatidae	China	Ningxia	37.49	105.19	Changchun Veterinary Research Institute	Escherichia coli	PRJNA1061121	SAMN39255631
66	23THG141EC	Anatidae	China	Ningxia	37.49	105.19	Changchun Veterinary Research Institute	Escherichia coli	PRJNA1061121	SAMN39255632
67	23THG175EC	Anatidae	China	Ningxia	37.49	105.19	Changchun Veterinary Research Institute	Escherichia coli	PRJNA1061121	SAMN39255633
68	23THG240EC	Anatidae	China	Ningxia	37.49	105.19	Changchun Veterinary Research Institute	Escherichia coli	PRJNA1061121	SAMN39255634
69	23THG276EC	Anatidae	China	Ningxia	37.49	105.19	Changchun Veterinary Research Institute	Escherichia coli	PRJNA1061121	SAMN39255635
70	23THG318EC	Anatidae	China	Ningxia	37.49	105.19	Changchun Veterinary Research Institute	Escherichia coli	PRJNA1061121	SAMN39255636
71	23THY17EC	Anatidae	China	Ningxia	37.49	105.19	Changchun Veterinary Research Institute	Escherichia coli	PRJNA1061121	SAMN39255637
72	23THY39EC	Anatidae	China	Ningxia	37.49	105.19	Changchun Veterinary Research Institute	Escherichia coli	PRJNA1061121	SAMN39255638
73	23THY40EC	Anatidae	China	Ningxia	37.49	105.19	Changchun Veterinary Research Institute	Escherichia coli	PRJNA1061121	SAMN39255639
74	23THY47EC	Anatidae	China	Ningxia	37.49	105.19	Changchun Veterinary Research Institute	Escherichia coli	PRJNA1061121	SAMN39255640
75	23THY159EC	Anatidae	China	Ningxia	37.49	105.19	Changchun Veterinary Research Institute	Escherichia coli	PRJNA1061121	SAMN39255641
76	23THY257EC	Anatidae	China	Ningxia	37.49	105.19	Changchun Veterinary Research Institute	Escherichia coli	PRJNA1061121	SAMN39255642
77	23THY275EC	Anatidae	China	Ningxia	37.49	105.19	Changchun Veterinary Research Institute	Escherichia coli	PRJNA1061121	SAMN39255643
78	22NH-E50	Anatidae	China	Inner Mongolia	39.64	109.83	Changchun Veterinary Research Institute	Escherichia coli	PRJNA1061121	SAMN39255644
79	22YO-E14	Larus relictus	China	Inner Mongolia	39.64	109.83	Changchun Veterinary Research Institute	Escherichia coli	PRJNA1061121	SAMN39255645
80	23NH-10EC	Anatidae	China	Inner Mongolia	39.64	109.83	Changchun Veterinary Research Institute	Escherichia coli	PRJNA1061121	SAMN39255646
81	23NH-39EC	Anatidae	China	Inner Mongolia	39.64	109.83	Changchun Veterinary Research Institute	Escherichia coli	PRJNA1061121	SAMN39255647
82	23NH-53EC	Anatidae	China	Inner Mongolia	39.64	109.83	Changchun Veterinary Research Institute	Escherichia coli	PRJNA1061121	SAMN39255648
83	23YO-34EC	Larus relictus	China	Inner Mongolia	39.64	109.83	Changchun Veterinary Research Institute	Escherichia coli	PRJNA1061121	SAMN39255649
84	23YO-120EC	Larus relictus	China	Inner Mongolia	39.64	109.83	Changchun Veterinary Research Institute	Escherichia coli	PRJNA1061121	SAMN39255650
85	23YO-162EC	Larus relictus	China	Inner Mongolia	39.64	109.83	Changchun Veterinary Research Institute	Escherichia coli	PRJNA1061121	SAMN39255651
86	NH-190dc	Anatidae	China	Inner Mongolia	39.64	109.83	Changchun Veterinary Research Institute	Escherichia coli	PRJNA1061121	SAMN39255652
87	NH-195dc	Anatidae	China	Inner Mongolia	39.64	109.83	Changchun Veterinary Research Institute	Escherichia coli	PRJNA1061121	SAMN39255653
88	NH-223dc	Anatidae	China	Inner Mongolia	39.64	109.83	Changchun Veterinary Research Institute	Escherichia coli	PRJNA1061121	SAMN39255654
89	NS-359dc	Anatidae	China	Inner Mongolia	39.64	109.83	Changchun Veterinary Research Institute	Escherichia coli	PRJNA1061121	SAMN39255655
90	NS-E186	Anatidae	China	Inner Mongolia	39.64	109.83	Changchun Veterinary Research Institute	Escherichia coli	PRJNA1061121	SAMN39255656
91	NS-E189	Anatidae	China	Inner Mongolia	39.64	109.83	Changchun Veterinary Research Institute	Escherichia coli	PRJNA1061121	SAMN39255657

## Sheet: reference strains
S.N.	Strain name in this study	NO.	Continent	Country	Region	City	Species	Bio Project ID	Sample ID	Secondary Sample ID
1	59CIPA	GCA_014159475.1	Bird	Australia			Escherichia coli	PRJNA514245	SAMN09866743	SRS3695564
2	212CIPA	GCA_014158955.1	Bird	Australia			Escherichia coli	PRJNA514245	SAMN09866781	SRS3695644
3	63CIPA	GCA_014159335.1	Bird	Australia			Escherichia coli	PRJNA514245	SAMN09866747	SRS3695478
4	297ESBA	GCA_014165035.1	Bird	Australia			Escherichia coli	PRJNA514245	SAMN09866844;	SRS3695472
5	252ESBA	GCA_014162515.1	Bird	Australia			Escherichia coli	PRJNA514245	SAMN09866810	SRS3695603
6	479ESBA	GCA_014161255.1	Bird	Australia			Escherichia coli	PRJNA514245	SAMN09866912	SRS3695416
7	467CIPA	GCA_014159575.1	Bird	Australia			Escherichia coli	PRJNA514245	SAMN09866901	SRS3695531
8	295CIPA	GCA_014160705.1	Bird	Australia			Escherichia coli	PRJNA514245	SAMN09866840	SRS3695467
9	SG130CIP	GCA_014776775.1	Bird	Australia			Escherichia coli	PRJNA514245	SAMN14395292	SRS6331573
10	ZH-4	GCA_014155355.1	Cow	China	Inner Mongolia		Escherichia coli	PRJNA629454	SAMN14785277	SRS6577991
11	Y15-3	GCA_014155365.1	Cow	China	Inner Mongolia		Escherichia coli	PRJNA629454	SAMN14776747	SRS6577617
12	Y4-2	GCA_014155315.1	Cow	China	Inner Mongolia		Escherichia coli	PRJNA629454	SAMN14776741	SRS6577598
13	N15-1	GCA_014155245.1	Cow	China	Inner Mongolia		Escherichia coli	PRJNA629454	SAMN14776545	SRS6577272
14	U40 6	GCA_015208485.1	Wastewater	South Africa	KwaZulu-Natal		Escherichia coli	PRJNA609073	SAMN14219485
15	ARS-CC16100	GCA_026261125.1	Cow	USA			Escherichia coli	PRJNA881312	SAMN30896646	SRS15144516
16	D96 9	GCA_015208565.1	Wastewater	South Africa	KwaZulu-Natal		Escherichia coli	PRJNA609073	SAMN14219481
17	ARS-CC16206	GCA_026261325.1	Cow	USA			Escherichia coli	PRJNA881312	SAMN30896656	SRS15144527
18	IBS1	GCA_009729815.1	Wetlands	Australia	New South Wales		Escherichia coli	PRJNA591373	SAMN13380548	SRS5741992
19	D47 7	GCA_015208645.1	Wastewater	South Africa	KwaZulu-Natal		Escherichia coli	PRJNA609073	SAMN14219476
20	WCHEC025943C2G1000LB	GCA_003172475.1	Environmental	China	Sichuan	Chengdu	Escherichia coli	PRJNA450216	SAMN08932765	SRS3193351
21	WCHEC025943C1G1000LB	GCA_003172655.1	Environmental	China	Sichuan	Chengdu	Escherichia coli	PRJNA450216	SAMN08932761	SRS3193335
22	2011 01 8208 12 AMP	GCA_019210305.1	Reindeer	Norway	Arctic		Escherichia coli	PRJNA673093	SAMN16588736	SRS7614189
23	2011 01 8597 8 TET	GCA_019216765.1	Reindeer	Norway	Arctic		Escherichia coli	PRJNA673093	SAMN16588737	SRS7614188
24	FM21	GCA_019303135.1	Bird	Brazil			Escherichia coli	PRJNA698246	SAMN17831735
25	FM32	GCA_019303175.1	Bird	Brazil			Escherichia coli	PRJNA698246	SAMN17831737
26	HOS96	GCA_019011365.1	Homo sapiens	Australia	New South Wales	Orange	Escherichia coli	PRJNA705804	SAMN18103588	SRS8364901
27	E6	GCA_009898445.1	Avian	China	Jiangsu		Escherichia coli	PRJNA488670	SAMN09939828
28	IBS62	GCA_009729675.1	Wetlands	Australia	New South Wales		Escherichia coli	PRJNA591373	SAMN13380555	SRS5741983
29	TL012	GCA_029916805.1	Cow	China	Inner Mongolia		Escherichia coli	PRJNA960683	SAMN34315323
30	TL-14	GCA_025908275.1	Cow	China	Inner Mongolia		Escherichia coli	PRJNA890057	SAMN31266533
31	XN3-1	GCA_008693265.1	Poultry	China	Shaanxi		Escherichia coli	PRJNA565896	SAMN12771419
32	WPB121	GCA_003945445.1	Environmental	Singapore			Escherichia coli	PRJNA508839	SAMN10531495	SRS4114261
33	L41-1	GCA_003999835.1	Goose	China			Escherichia coli	PRJNA511364	SAMN10623053
34	L100	GCA_003999815.1	Goose	China			Escherichia coli	PRJNA511394	SAMN10623995
35	ZZ1-5g	GCA_003010285.1	Chicken	China	Shandong		Escherichia coli	PRJNA417344	SAMN07983255
36	YH17135	GCA_002941985.1	Avian	China	Anhui		Escherichia coli	PRJNA434044	SAMN08534262
37	Ec2551	GCA_004011625.1	Homo sapiens	China	Sichuan		Escherichia coli	PRJNA354234	SAMN10583475	SRS4277197
38	A411	GCA_003302545.1	Homo sapiens	China			Escherichia coli	PRJNA400107	SAMN07556555
39	2e	GCA_024760205.1	Homo sapiens	China	Inner Mongolia	Tongliao	Escherichia coli	PRJNA871028	SAMN30399898
40	N16-2	GCA_014155295.1	Cow	China	Inner Mongolia		Escherichia coli	PRJNA629454	SAMN14776669	SRS6577464
